# Supplementary material for: Inhibition of endoplasmic reticulum stress signaling pathway: A new mechanism of statins to suppress the development of abdominal aortic aneurysm
Source: PLoS One. 2017 Apr 3;12(4):e0174821. doi: 10.1371/journal.pone.0174821 (PMC5378361; doi:10.1371/journal.pone.0174821)
Supplement: S1 Table — 16.7% mice with Ang II infusion alone were Type I AAAs and 66.7% of Ang II infused mice were Type III AAAs; 40% mice with Ang II infusion plus atorvastatin (20mg/kg/d) presented Type III aneurysms while 14.3% mice with Ang II infusion plus atorvastatin (30mg/kg/d) presented Type II aneurysms. (XLSX) [file pone.0174821.s008.xlsx]

## Sheet: Sheet1
			Type I(number of mice)	Type II(number of mice)	Type III(number of mice)	Type IV(number of mice)		number of mice	Type I(ratio)	Type II(ratio)	Type III(ratio)	Type IV(ratio)
		Sham	0	0	0	0		8
		AngII	1	0	4	0		6	0.166667		0.666667
		AngII+Atorva(20mg/kg/d）	0	0	2	0		5			0.4
		AngII+Atorva(30mg/kg/d）	0	1	0	0		7		0.142857
