# Supplementary material for: Inhibition of endoplasmic reticulum stress signaling pathway: A new mechanism of statins to suppress the development of abdominal aortic aneurysm
Source: PLoS One. 2017 Apr 3;12(4):e0174821. doi: 10.1371/journal.pone.0174821 (PMC5378361; doi:10.1371/journal.pone.0174821)
Supplement: S1 File — Pressure data of Ang II-induced AAA model and individual data points corresponding to each statistical graph. (ZIP) [file pone.0174821.s009.zip]

Archive with 79 entries (76 files):
- Supplyment Data/
- Supplyment Data/Ang II model pressure/
- Supplyment Data/Ang II model pressure/Data of pressure.xlsx
- Supplyment Data/Ang II model pressure/Image of pressure/
- Supplyment Data/Ang II model pressure/Image of pressure/1-1.GIF
- Supplyment Data/Ang II model pressure/Image of pressure/1-2.GIF
- Supplyment Data/Ang II model pressure/Image of pressure/1-3.GIF
- Supplyment Data/Ang II model pressure/Image of pressure/2-1.GIF
- Supplyment Data/Ang II model pressure/Image of pressure/2-2.GIF
- Supplyment Data/Ang II model pressure/Image of pressure/2-3.GIF
- Supplyment Data/Ang II model pressure/Image of pressure/3-1.GIF
- Supplyment Data/Ang II model pressure/Image of pressure/3-2.GIF
- Supplyment Data/Ang II model pressure/Image of pressure/3-3.GIF
- Supplyment Data/Ang II model pressure/Image of pressure/4-1.GIF
- Supplyment Data/Ang II model pressure/Image of pressure/4-2.GIF
- Supplyment Data/Ang II model pressure/Image of pressure/4-3.GIF
- Supplyment Data/Ang II model pressure/Image of pressure/5-1.GIF
- Supplyment Data/Ang II model pressure/Image of pressure/5-2.GIF
- Supplyment Data/Ang II model pressure/Image of pressure/5-3.GIF
- Supplyment Data/Ang II model pressure/Image of pressure/A2-1.jpg
- Supplyment Data/Ang II model pressure/Image of pressure/A2-2.jpg
- Supplyment Data/Ang II model pressure/Image of pressure/A2-3.jpg
- Supplyment Data/Ang II model pressure/Image of pressure/A4-1.jpg
- Supplyment Data/Ang II model pressure/Image of pressure/A4-2.jpg
- Supplyment Data/Ang II model pressure/Image of pressure/A5-1.jpg
- Supplyment Data/Ang II model pressure/Image of pressure/A5-2.jpg
- Supplyment Data/Ang II model pressure/Image of pressure/A5-3.jpg
- Supplyment Data/Ang II model pressure/Image of pressure/A6-1.jpg
- Supplyment Data/Ang II model pressure/Image of pressure/A6-2.jpg
- Supplyment Data/Ang II model pressure/Image of pressure/A6-3.jpg
- Supplyment Data/Ang II model pressure/Image of pressure/A7-1.jpg
- Supplyment Data/Ang II model pressure/Image of pressure/A7-2.jpg
- Supplyment Data/Ang II model pressure/Image of pressure/A7-3.jpg
- Supplyment Data/Ang II model pressure/Image of pressure/P1-1.jpg
- Supplyment Data/Ang II model pressure/Image of pressure/P1-2.jpg
- Supplyment Data/Ang II model pressure/Image of pressure/P1-3.jpg
- Supplyment Data/Ang II model pressure/Image of pressure/P2-1.jpg
- Supplyment Data/Ang II model pressure/Image of pressure/P2-2.jpg
- Supplyment Data/Ang II model pressure/Image of pressure/P2-3.jpg
- Supplyment Data/Ang II model pressure/Image of pressure/P4-1.jpg
- Supplyment Data/Ang II model pressure/Image of pressure/P4-2.jpg
- Supplyment Data/Ang II model pressure/Image of pressure/P4-3.jpg
- Supplyment Data/Ang II model pressure/Image of pressure/P5-1.jpg
- Supplyment Data/Ang II model pressure/Image of pressure/P5-2.jpg
- Supplyment Data/Ang II model pressure/Image of pressure/P5-3.jpg
- Supplyment Data/Ang II model pressure/Image of pressure/P6-1.jpg
- Supplyment Data/Ang II model pressure/Image of pressure/P6-2.jpg
- Supplyment Data/Ang II model pressure/Image of pressure/P6-3.jpg
- Supplyment Data/Ang II model pressure/Image of pressure/S1-1.jpg
- Supplyment Data/Ang II model pressure/Image of pressure/S1-3.jpg
- Supplyment Data/Ang II model pressure/Image of pressure/S2-1.jpg
- Supplyment Data/Ang II model pressure/Image of pressure/S2-2.jpg
- Supplyment Data/Ang II model pressure/Image of pressure/S2-3.jpg
- Supplyment Data/Ang II model pressure/Image of pressure/S4-1.jpg
- Supplyment Data/Ang II model pressure/Image of pressure/S4-2.jpg
- Supplyment Data/Ang II model pressure/Image of pressure/S4-3.jpg
- Supplyment Data/Ang II model pressure/Image of pressure/S5-1.jpg
- Supplyment Data/Ang II model pressure/Image of pressure/S5-2.jpg
- Supplyment Data/Ang II model pressure/Image of pressure/S5-3.jpg
- Supplyment Data/Ang II model pressure/Image of pressure/S6-1.jpg
- Supplyment Data/Ang II model pressure/Image of pressure/S6-2.jpg
- Supplyment Data/Ang II model pressure/Image of pressure/S6-3.jpg
- Supplyment Data/Ang II model pressure/Image of pressure/S7-1.jpg
- Supplyment Data/Ang II model pressure/Image of pressure/S7-2.jpg
- Supplyment Data/Ang II model pressure/Image of pressure/S7-3.jpg
- Supplyment Data/Ang II model pressure/Image of pressure/S8-1.jpg
- Supplyment Data/Ang II model pressure/Image of pressure/S8-2-2.jpg
- Supplyment Data/Ang II model pressure/Image of pressure/S8-2.jpg
- Supplyment Data/Ang II model pressure/Image of pressure/S8-3.jpg
- Supplyment Data/AngII mice model-diameter.xlsx
- Supplyment Data/aortic rupture rate data.xlsx
- Supplyment Data/CACL2 mice model-diameter.xlsx
- Supplyment Data/Immunohistochemical scanning.xlsx
- Supplyment Data/lipid levels.xlsx
- Supplyment Data/Supplementary figure 2.-densitometry analysis of CELL Western blotting.xlsx
- Supplyment Data/Supplementary figure 3.-densitometry analysis of mice Western blotting.xlsx
- Supplyment Data/Supplementary figure 4.-densitometry analysis of mice Western blotting.xlsx
- Supplyment Data/Supplementary figure 5.-densitometry analysis of VSMC Western blotting.xlsx
- Supplyment Data/Supplementary figure 6 densitometry analysis of raw Western blotting.xlsx
