# Supplementary material for: Inhibition of endoplasmic reticulum stress signaling pathway: A new mechanism of statins to suppress the development of abdominal aortic aneurysm
Source: PLoS One. 2017 Apr 3;12(4):e0174821. doi: 10.1371/journal.pone.0174821 (PMC5378361; doi:10.1371/journal.pone.0174821)
Supplement: S1 File — Pressure data of Ang II-induced AAA model and individual data points corresponding to each statistical graph. (ZIP) [file pone.0174821.s009.zip › Supplyment Data/Ang II model pressure/Data of pressure.xlsx]

## Sheet: Sheet1
编号	HR	SBP	MBP	DBP
P1	608	105	59	36
	596	112	67	44
	643	101	69	52
	606.7	106	65	44
P2	656	117	81	63
	687	108	87	77
	642	120	86	69
	661.7	115	84.7	69.7
P4	579	175	134	114
	544	163	128	110
	505	171	133	114		sham	mice number	HR（average）	SBP(average)	MBP(average)	DBP(average)
	542.7	169.7	131.7	112.7			330	533.3	110.3	76.7	59.3
P6	634	98	66	50			306	569	107.333	81.3333	68
	643	99	75	63			312	627.333	102.333	73	58
	623	97	73	61			336	645.333	109.667	76	59.3333
	633.3	98	71.3	58			314	623.667	109.667	77.3333	61
P5	615	108	82	68
	540	114	88	75		angII	346	497.7	173.3	128.3	105.3
	720	131	98	82			331	605	160.3	126.7	109.7
	619	117.7	89.3	75			33	697.3	153.3	121.3	103
A7	486	179	133	110			318	475	163	100	68
	505	172	122	96			38	605.3	171.3	135.3	117
	502	169	130	110
	497.7	173.3	128.3	105.3		AngII+Atorva(20mg/kg/d）	21	661.7	115	84.7	69.7
A5	631	168	131	112			23	606.7	106	65	44
	596	162	127	110			24	542.7	169.7	131.7	112.7
	588	151	122	107			25	633.3	98	71.3	58
	605	160.3	126.7	109.7			22	619	117.7	89.3	75
A2	700	143	110	93
	692	158	127	112		AngII+Atorva(30mg/kg/d）	338	669	105.7	75.3	60
	700	159	127	111			348	457	104	74.7	59.3
	697.3	153.3	121.3	103			350	610.3	115	98	69.7
A4	527	168	107	77			310	615.7	106.3	73.3	57
	475	163	100	68			323	650.7	131.3	86	63.7
A6	625	167	134	117			320	502.3	133	76.3	47.3
	609	174	139	121
	582	173	133	113
	605.3	171.3	135.3	117
S2	692	106	83	71
	651	116	75	55
	664	95	68	54
	669	105.7	75.3	60
S4	421	103	71	54
	473	105	74	58
	477	104	79	66
	457	104	74.7	59.3
S5	639	157	88	53
	538	157	96	66
	654	151	110	90
	610.3	115	98	69.7
S6	628	102	74	60
	631	113	70	49
	588	104	76	62
	615.7	106.3	73.3	57
S7	669	126	103	92
	661	141	82	53
	622	127	73	46
	650.7	131.3	86	63.7
S8	625	98	69	55
	610	99	68	53
	611	113	63	41
S1	615.3	103.3	67.3	49.7
	504	141	82	52
	490	136	78	48
	513	122	69	42
	502.3	133	76.3	47.3
1	580	95	63	47
	515	114	80	62
	505	122	87	69
2	495	121	95	82
	605	103	76	62
	607	98	73	60
3	642	93	71	60
	629	107	71	52
	611	107	77	62
4	634	97	76	66
	672	113	79	62
	630	119	73	50
5	671	111	82	68
	605	109	75	58
	595	109	75	57
