# Supplementary material for: Inhibition of endoplasmic reticulum stress signaling pathway: A new mechanism of statins to suppress the development of abdominal aortic aneurysm
Source: PLoS One. 2017 Apr 3;12(4):e0174821. doi: 10.1371/journal.pone.0174821 (PMC5378361; doi:10.1371/journal.pone.0174821)
Supplement: S1 File — Pressure data of Ang II-induced AAA model and individual data points corresponding to each statistical graph. (ZIP) [file pone.0174821.s009.zip › Supplyment Data/AngII mice model-diameter.xlsx]

## Sheet: Sheet1
	Number of mice	aorta (pixel)	Ruler（pixel/1 mm）	diameter (mm)
sham	330	0.2	0.29	0.689655
	306	0.3	0.37	0.810811
	312	0.23	0.32	0.71875
	336	0.25	0.33	0.757576
	333	0.29	0.38	0.763158
	354	0.58	0.86	0.674419
	339	0.76	1.09	0.697248
	314	0.65	0.93	0.698925
Ang II	346	0.36	0.34	1.05882
	331	0.69	0.37	1.86486
	33	0.86	0.3	2.86667
	318	0.56	0.29	1.93103
	38	2.01	1.06	1.89623
	342	2.26	0.92	2.45652
AngII+Atorva(20mg/kg/d）	21	2.01	0.88	2.28409
	23	1.13	1.06	1.06604
	24	1.69	0.81	2.08642
	25	0.98	1.22	0.803279
	22	0.74	1.16	0.637931
AngII+Atorva(30mg/kg/d）	338	0.55	0.3	1.83333
	348	0.39	0.36	1.08333
	350	0.33	0.34	0.970588
	310	0.27	0.35	0.771429
	323	0.35	0.36	0.972222
	320	0.22	0.3	0.733333
	221	0.3	0.46	0.652174
