# Supplementary material for: Inhibition of endoplasmic reticulum stress signaling pathway: A new mechanism of statins to suppress the development of abdominal aortic aneurysm
Source: PLoS One. 2017 Apr 3;12(4):e0174821. doi: 10.1371/journal.pone.0174821 (PMC5378361; doi:10.1371/journal.pone.0174821)
Supplement: S1 File — Pressure data of Ang II-induced AAA model and individual data points corresponding to each statistical graph. (ZIP) [file pone.0174821.s009.zip › Supplyment Data/aortic rupture rate data.xlsx]

## Sheet: Sheet1
	number of mice with aortic rupture	total number mice	aortic rupture rate
Sham	0	8	0
AngII	4	10	0.4
AngII+Atorva(20mg/kg/d）	3	8	0.375
AngII+Atorva(30mg/kg/d）	1	8	0.125
