# Supplementary material for: Inhibition of endoplasmic reticulum stress signaling pathway: A new mechanism of statins to suppress the development of abdominal aortic aneurysm
Source: PLoS One. 2017 Apr 3;12(4):e0174821. doi: 10.1371/journal.pone.0174821 (PMC5378361; doi:10.1371/journal.pone.0174821)
Supplement: S1 File — Pressure data of Ang II-induced AAA model and individual data points corresponding to each statistical graph. (ZIP) [file pone.0174821.s009.zip › Supplyment Data/CACL2 mice model-diameter.xlsx]

## Sheet: Sheet1
	Number of mice	aorta (pixel)	Ruler（pixel/1 mm）	diameter (mm)
sham	5	0.19	0.37	0.513514
	35	0.11	0.23	0.478261
	1	0.56	1.27	0.440945
	3	0.58	1.09	0.53211
	4	0.58	1.11	0.522523
CaCl2	28	0.38	0.18	2.11111
	23	2.68	1.13	2.37168
	22	1.45	0.6	2.41667
	17	1.11	0.74	1.5
	20	1.38	0.74	1.86486
	0	0.35	0.64	0.546875
CaCl2Atorva(20mg/kg/d）	14	0.89	1.21	0.735537
	15	0.86	1.16	0.741379
	31	0.3	0.25	1.2
	36	0.21	0.3	0.7
	34	1.16	0.95	1.22105
