# Supplementary material for: Inhibition of endoplasmic reticulum stress signaling pathway: A new mechanism of statins to suppress the development of abdominal aortic aneurysm
Source: PLoS One. 2017 Apr 3;12(4):e0174821. doi: 10.1371/journal.pone.0174821 (PMC5378361; doi:10.1371/journal.pone.0174821)
Supplement: S1 File — Pressure data of Ang II-induced AAA model and individual data points corresponding to each statistical graph. (ZIP) [file pone.0174821.s009.zip › Supplyment Data/Immunohistochemical scanning.xlsx]

## Sheet: Sheet1
GRP78		IOD（average）	AREA（average）	IOD（average）/AREA（average）
Ang II	331	2751.03	196951	0.0139681
	33	3595.69	282365	0.0127342
	318	4293.26	131264	0.0327071
	38	6294.18	209876	0.02999
	342	5367.22	186752	0.0287398
sham	330	557.22	106896	0.00125
	306	126.62	75672	0.00167327
	312	102.63	66625	0.00154041
	336	137.49	86425	0.00159086
	333	245.87	95462	0.00257558
AngII+Atorvastatin	25	213.85	38132	0.00560815
	22	134.1	32996	0.00406413
	323	152.18	27051	0.00562567
	320	186.21	289675	0.000642824
	221	331.34	402532	0.00082314
KDEL
Ang II	331	8649.1	250452	0.034534
	33	1009.12	35762	0.0282177
	318	670.78	18504	0.0362505
	38	2361.9	61978	0.0381087
	342	578.12	21429	0.0269784
sham	330	484.24	204356	0.00236959
	306	126.83	76372	0.00166069
	312	112.53	78351	0.00143623
	336	337.91	191192	0.00176739
	333	279.83	159237	0.00175732
AngII+Atorvastatin	25	451.56	39896	0.0113184
	22	134.28	32614	0.00411725
	323	102.79	34373	0.00299043
	320	258.62	51980	0.00497538
	221	326.76	76132	0.00429202
IL6
Ang II	331	4617.9	75548	0.0611254
	33	4249.24	71604	0.0593436
	318	3289.01	72209	0.0455485
	38	1453.22	49182	0.0295478
	342	896.98	27680	0.0324053
sham	330	105.61	62949	0.00167771
	306	236.31	45424	0.00520232
	312	115.76	46590	0.00248465
	336	344.79	51120	0.00674472
	333	198.77	41328	0.00480957
AngII+Atorvastatin	25	445.82	169720	0.0026268
	22	259.14	45178	0.00573598
	323	101.9	42617	0.00239106
	320	377.8	50912	0.00742065
	221	154.89	45331	0.00341687
IL-8
Ang II	331	328.62	18934	0.17
	33	30819	116569	0.264384
	318	34184	97720	0.349816
	38	26791	88129	0.303998
	342	42133	100983	0.417229
sham	330	324.91	23795	0.0136545
	306	1678.72	56779	0.0295659
	312	324.91	66164	0.00491068
	336	668.45	82781	0.00807492
	333	1065.77	99813	0.0106777
AngII+Atorvastatin	25	248.06	54196	0.00457709
	22	1467.05	99239	0.014783
	323	521.06	86901	0.00599602
	320	877.65	97633	0.00898928
	221	622.19	76109	0.00817499
il-1b
Ang II	331	3377.38	70820	0.0476896
	33	18784.4	401687	0.0467637
	318	5032.9	77752	0.0647302
	38	6544.3	87990	0.0743755
	342	10223.9	387760	0.0263666
sham	330	116.09	172998	0.000671048
	306	180.43	115132	0.00156716
	312	268.29	57117	0.0046972
	336	220.35	51990	0.00423832
	333	119.22	109983	0.00108399
AngII+Atorvastatin	25	1924.87	78043	0.0246642
	22	766.95	54034	0.0141938
	323	1275.4	56025	0.0227648
	320	1377.23	59887	0.0229971
	221	559.08	50509	0.0110689
MCP1
Ang II	331	4085.24	95696	0.0426898
	33	4675.95	131970	0.0354319
	318	1122.19	54205	0.0207027
	38	2799.65	67899	0.0412326
	342	889.08	47112	0.0188716
sham	330	86.42	18990	0.00455082
	306	119.07	92783	0.00128332
	312	40.51	35434	0.00114325
	336	60.7	262786	0.000230986
	333	250.9	117665	0.00213232
AngII+Atorvastatin	25	428.09	68802	0.00622206
	22	175.18	55191	0.00317407
	323	135.92	30621	0.00443878
	320	223.47	62133	0.00359664
	221	332.99	77651	0.00428829
cd68
Ang II	331	1722.1	35963	0.0478853
	33	253.31	8370	0.030264
	318	896.44	11165	0.0802902
	38	667.29	9980	0.0668627
	342	243.77	7988	0.030517
sham	330	142.8	71155	0.00200689
	306	238.72	91668	0.00260418
	312	271.59	115759	0.00234617
	336	223.12	109935	0.00202956
	333	424.99	127011	0.00334609
AngII+Atorvastatin	25	106.81	40063	0.00266605
	22	139.49	67961	0.0020525
	323	196.67	121428	0.00161964
	320	278.96	133125	0.00209547
	221	332.7	139918	0.00237782
TUNEL					(%)
Ang II	331	901.66	28745	0.0313675	3.13675
	33	457.69	8462	0.0540877	5.40877
	318	191.38	6696	0.0285812	2.85812
	38	221.77	6880	0.032234	3.2234
	342	177.93	2899	0.0613763	6.13763
sham	330	248.749	97646	0.00254746	0.254746
	306	111.374	99905	0.0011148	0.11148
	312	103.674	99919	0.00103758	0.103758
	336	170.94	107782	0.00158598	0.158598
	333	99.02	88709	0.00111623	0.111623
AngII+Atorvastatin	25	234.53	58202	0.00402959	0.402959
	22	108.76	12570	0.00865235	0.865235
	323	1581.32	105807	0.0149453	1.49453
	320	544.8	88667	0.00614434	0.614434
	221	355.89	37375	0.00952214	0.952214
