# Supplementary material for: Inhibition of endoplasmic reticulum stress signaling pathway: A new mechanism of statins to suppress the development of abdominal aortic aneurysm
Source: PLoS One. 2017 Apr 3;12(4):e0174821. doi: 10.1371/journal.pone.0174821 (PMC5378361; doi:10.1371/journal.pone.0174821)
Supplement: S1 File — Pressure data of Ang II-induced AAA model and individual data points corresponding to each statistical graph. (ZIP) [file pone.0174821.s009.zip › Supplyment Data/lipid levels.xlsx]

## Sheet: Sheet1
Raw Data
0.042	0.042	0.042	0.042	0.041	0.042	0.041	0.041	0.042	0.041	0.04	0.04
0.046	0.111	0.118	0.189	0.18	0.042	0.042	0.042	0.041	0.04	0.04	0.041
0.043	0.159	0.226	0.187	0.231	0.235	0.043	0.042	0.041	0.042	0.041	0.041
0.041	0.184	0.298	0.217	0.306	0.193	0.042	0.042	0.042	0.044	0.042	0.042
0.041	0.166	0.239	0.277	0.042	0.043	0.044	0.044	0.044	0.043	0.042	0.042
0.041	0.296	0.258	0.237	0.188	0.193	0.044	0.043	0.044	0.044	0.043	0.041
0.042	0.042	0.042	0.042	0.041	0.043	0.041	0.042	0.043	0.042	0.041	0.041
0.042	0.041	0.042	0.043	0.044	0.043	0.043	0.043	0.042	0.042	0.041	0.041
	0.111	0.118	0.189	0.18			0.1145	0.07
46/47/43/330/336	0.159	0.226	0.187	0.231	0.235		0.1845		0.0445	0.1115	0.0725	0.1165	0.1205
35/A2/33/A1/38	0.184	0.298	0.217	0.306	0.193				0.0695	0.1835	0.1025	0.1915	0.0785
22/23/24	0.166	0.239	0.277						0.0515	0.1245	0.1625
348/310/320/323/350	0.296	0.258	0.237	0.188	0.193				0.1815	0.1435	0.1225	0.0735	0.0785
	0.111	0.112	0.211	0.225
	0.181	0.233	0.205	0.278	0.293
	0.226	0.35	0.24	0.385	0.228
	0.203	0.264	0.262
	0.468	0.326	0.288	0.239	0.227
TG(mmol/L)	sham	0.635714	1.59286	1.03571	1.66429	1.72143
	Ang II	0.992857	2.62143	1.46429	2.73571	1.12143
	AngII+Atorva(20mg/kg/d）	0.735714	1.77857	2.32143
	AngII+Atorva(30mg/kg/d）	2.59286	2.05	1.75	1.05	1.12143

## Sheet: Sheet2
Raw Data															Raw Data
0.041		0.041	0.061	0.041	0.041	0.042	0.04	0.04	0.04	0.041	0.04	0.041			0.041	0.041	0.109	0.041	0.041	0.042	0.04	0.04	0.04	0.04	0.04	0.04
0.041		0.063	0.06	0.078	0.08	0.044	0.041	0.05	0.049	0.064	0.061	0.04			0.041	0.06	0.062	0.173	0.174	0.044	0.041	0.054	0.068	0.093	0.11	0.04
0.041		0.071	0.071	0.074	0.076	0.083	0.043	0.057	0.061	0.064	0.078	0.068			0.042	0.109	0.097	0.126	0.194	0.163	0.043	0.086	0.137	0.147	0.152	0.127
0.041		0.1	0.088	0.076	0.043	0.041	0.041	0.08	0.091	0.078	0.041	0.041			0.043	0.166	0.194	0.176	0.044	0.042	0.042	0.114	0.139	0.143	0.05	0.042
0.043		0.073	0.082	0.073	0.107	0.071	0.04	0.072	0.097	0.078	0.088	0.067			0.044	0.137	0.191	0.163	0.188	0.167	0.041	0.144	0.164	0.136	0.202	0.142
0.041		0.085	0.079	0.072	0.075	0.074	0.041	0.083	0.087	0.07	0.067	0.072			0.041	0.172	0.163	0.184	0.17	0.143	0.041	0.182	0.159	0.157	0.16	0.137
0.042		0.043	0.043	0.043	0.041	0.041	0.041	0.041	0.043	0.042	0.042	0.042			0.042	0.043	0.044	0.044	0.042	0.043	0.041	0.041	0.043	0.042	0.042	0.043
0.043		0.044	0.045	0.043	0.041	0.042	0.041	0.044	0.043	0.042	0.041	0.041			0.044	0.044	0.045	0.046	0.044	0.044	0.042	0.044	0.044	0.042	0.041	0.041
			0.0615		0.079				0.0495		0.0625
			0.063	0.06	0.078	0.08			0.05	0.049	0.064	0.061
	46/47/43/330/336	CON	0.071	0.071	0.074	0.076	0.083		0.057	0.061	0.064	0.078	0.068
	22/23/24	S1	0.1	0.088	0.076				0.08	0.091	0.078
	35/A2/33/A1/38	ANGII	0.073	0.082	0.073	0.107	0.071		0.072	0.097	0.078	0.088	0.067
	348/310/320/323/350	S2	0.085	0.079	0.072	0.075	0.074		0.083	0.087	0.07	0.067	0.072
		LDL						HDL
		0.061		0.1735				0.061		0.1015
		0.06	0.062	0.173	0.174			0.054	0.068	0.093	0.11
		0.109	0.097	0.126	0.194	0.163		0.086	0.137	0.147	0.152	0.127
		0.166	0.194	0.176				0.114	0.139	0.143
		0.137	0.191	0.163	0.188	0.167		0.144	0.164	0.136	0.202	0.142
		0.172	0.163	0.184	0.17	0.143		0.182	0.159	0.157	0.16	0.137
			-0.0005	0.0945					0.0115		0.039
			0.038	0.026	0.052	0.118	0.08		0.029	0.076	0.083	0.074	0.059
			0.066	0.106	0.1				0.034	0.048	0.065
			0.064	0.109	0.09	0.081	0.096		0.072	0.067	0.058	0.114	0.075
			0.087	0.084	0.112	0.095	0.069		0.099	0.072	0.087	0.093	0.065
			0.095						0.0275
			0.0385	0.0265	0.0525	0.1185	0.0805		0.0175	0.0645	0.0715	0.0625	0.0475
			0.0665	0.1065	0.1005				0.0225	0.0365	0.0535
			0.0645	0.1095	0.0905	0.0815	0.0965		0.0605	0.0555	0.0465	0.1025	0.0635
			0.0875	0.0845	0.1125	0.0955	0.0695		0.0875	0.0605	0.0755	0.0815	0.0535
LDL(mmol/L)	sham	0.405263	0.278947	0.552632	1.24737	0.847368			HDL(mmol/L)	sham	0.636364	2.34545	2.6	2.27273	1.72727
	Ang II	0.678947	1.15263	0.952632	0.857895	1.01579				Ang II	2.2	2.01818	1.69091	3.72727	2.30909
	AngII+Atorva(20mg/kg/d）	0.7	1.12105	1.05789						AngII+Atorva(20mg/kg/d）	0.818182	1.32727	1.94545
	AngII+Atorva(30mg/kg/d）	0.921053	0.889474	1.18421	1.00526	0.731579				AngII+Atorva(30mg/kg/d）	3.18182	2.2	2.74545	2.96364	1.94545

## Sheet: Sheet3
Raw Data
0.042	0.042	0.042	0.043	0.045	0.043	0.041	0.041	0.042	0.04	0.04	0.04
0.046	0.113	0.113	0.275	0.29	0.042	0.042	0.082	0.084	0.136	0.14	0.041
0.043	0.179	0.252	0.2	0.291	0.287	0.045	0.16	0.156	0.241	0.351	0.366
0.042	0.224	0.359	0.252	0.376	0.238	0.045	0.276	0.373	0.313	0.33	0.329
0.043	0.197	0.273	0.268	0.044	0.043	0.047	0.223	0.301	0.308	0.043	0.042
0.041	0.459	0.325	0.285	0.231	0.218	0.044	0.297	0.349	0.331	0.344	0.476
0.043	0.043	0.042	0.047	0.043	0.045	0.045	0.045	0.044	0.043	0.041	0.041
0.043	0.045	0.045	0.045	0.044	0.044	0.044	0.044	0.043	0.044	0.043	0.041
	CHO
		0.082	0.084	0.136	0.14		0.083	0.138		0.055
	46/47/43/330/336	0.16	0.156	0.241	0.351	0.366				0.077	0.073	0.158	0.268	0.283
	35/A2/33/A1/38	0.276	0.373	0.313	0.33	0.329				0.193	0.29	0.23	0.247	0.246
	22/23/24	0.223	0.301	0.308						0.14	0.218	0.225
	348/310/320/323/350	0.297	0.349	0.331	0.344	0.476				0.214	0.266	0.248	0.261	0.393
CHO(mmol/L)	sham	1.4	1.32727	2.87273	4.87273	5.14545
	Ang II	3.50909	5.27273	4.18182	4.49091	4.47273
	AngII+Atorva(20mg/kg/d）	2.54545	3.96364	4.09091
	AngII+Atorva(30mg/kg/d）	3.89091	4.83636	4.50909	4.74545	7.14545
