# Supplementary material for: Inhibition of endoplasmic reticulum stress signaling pathway: A new mechanism of statins to suppress the development of abdominal aortic aneurysm
Source: PLoS One. 2017 Apr 3;12(4):e0174821. doi: 10.1371/journal.pone.0174821 (PMC5378361; doi:10.1371/journal.pone.0174821)
Supplement: S1 File — Pressure data of Ang II-induced AAA model and individual data points corresponding to each statistical graph. (ZIP) [file pone.0174821.s009.zip › Supplyment Data/Supplementary figure 2.-densitometry analysis of CELL Western blotting.xlsx]

## Sheet: Sheet1
RAW-AngII
	78			p-eif2a						CHOP			12			bax
7710.6	963.67	0.12498	0.983383	1824.6	0.236635	1.00287				731.74	0.0949005	0.929983	637.34	0.0826576	1.123	711.24	0.0922418	0.948109
7773.6	1280.6	0.164737	1.31811	2507.5	0.322566	1.36314				1646.4	0.211794	2.23174	529.89	0.0681653	0.824671	689.21	0.0886603	0.961173
7984	888.51	0.111286	0.890434	5412.6	0.677931	2.86488				4703.7	0.589141	6.20798	1408	0.176353	2.13353	1510.4	0.189178	2.0509
7531.9	2147.5	0.285121	2.28133	3452.1	0.458331	1.93686				2101.5	0.279013	2.94006	1912.6	0.253933	3.07211	2736.8	0.363361	3.93922
7615.5	1606.2	0.210912	1.68757	2884.8	0.378806	1.6008				1284.2	0.16863	1.77691	1318.6	0.173147	2.09475	2897.3	0.380448	4.12446
8072.9	6640.6	0.822579	6.58169	802.99	0.0994674	0.42034				307.81	0.0381288	0.401776	670.79	0.0830916	1.00525	652.48	0.0808235	0.876213
7646.6	870.98	0.113904	0.896236	1669.1	0.21828	0.925082				814.68	0.106541	1.04406	536.16	0.0701174	0.952631	665.02	0.0869694	0.893916
7649.3	1222.8	0.159858	1.40344	2438.9	0.31884	1.46069				848.27	0.110895	1.04086	423.16	0.0553201	0.788963	706.04	0.0923013	1.06131
7941.3	929.15	0.117002	1.0272	5726.6	0.721116	3.30363				694.15	0.0874101	0.820433	1441.5	0.181519	2.58879	1501.6	0.189087	2.17418
7315.6	2430.3	0.332208	2.91655	3421.6	0.467713	2.14272				1466.4	0.200448	1.88141	1803.5	0.246528	3.51593	2914.7	0.398423	4.58118
7425.1	1798.6	0.242232	2.12663	2936.3	0.395456	1.81169				884.86	0.119171	1.11855	1282.6	0.172738	2.46356	3212	0.432587	4.97401
7891.1	7228.7	0.916057	8.04235	796.25	0.100905	0.462272				292.89	0.0371165	0.348376	633.6	0.080293	1.14512	755.3	0.0957154	1.10056
7110.7	1012.5	0.142391	1.12038	1798.7	0.252957	1.07204				744.45	0.104694	1.02596	483.79	0.0680369	0.924364	801.09	0.11266	1.15798
7369.9	1263.6	0.171454	1.20411	2558.9	0.34721	1.3726				1285.8	0.174466	1.66644	388.12	0.0526629	0.774034	693.22	0.094061	0.834912
7250.2	997.17	0.137537	0.96591	5003.8	0.69016	2.72837				4742.5	0.65412	6.2479	1459.1	0.20125	2.95795	1672.3	0.230656	2.04736
7049.7	2462.5	0.349306	2.45314	3439.1	0.487836	1.92854				2168.7	0.30763	2.93836	1919.9	0.272338	4.0028	2897.1	0.410954	3.64774
7048.9	1849.1	0.262325	1.84228	2759.7	0.391508	1.54773				1242.4	0.176254	1.68351	1361.8	0.193193	2.83954	3191.5	0.452766	4.01888
6917.6	7531.1	1.08869	7.64575	741.28	0.107159	0.423624				262.31	0.0379192	0.36219	662.51	0.0957717	1.40764	730.03	0.105532	0.936734
		0.127092			0.235957						0.102045			0.073604			0.0972903
RAW-AngII-STATIN
	78			P-EIF2A						CHOP			12			bax
7552	1307.7	0.173159	0.996434	502.58	0.0665493	0.94301				582.73	0.0771623	0.943082	5588.5	0.740003	0.849444	1154	0.152807	1.05006
7842.6	2012.8	0.25665	1.48216	654.05	0.0833971	1.25316				912.87	0.116399	1.50849	5337.4	0.680565	0.919679	1593.7	0.203211	1.32985
7833.3	3936.8	0.502572	2.90237	1193.7	0.152388	2.28985				1117.4	0.142647	1.84867	14270	1.82171	2.46176	2348.1	0.299759	1.96168
7762.5	3180.5	0.409726	2.36618	883.83	0.113859	1.7109				1151.4	0.148329	1.92229	7951	1.02428	1.38416	2188.8	0.281971	1.84527
7865.9	3711.2	0.471809	2.72471	1121.2	0.142539	2.14186				748.82	0.0951983	1.23374	1475.2	0.187544	0.253437	2145.5	0.27276	1.78499
7504.9	1200.5	0.159962	0.923785	845.68	0.112684	1.69324				166.92	0.0222415	0.288243	633.9	0.0844648	0.114141	916.6	0.122134	0.799266
7124.8	1289.7	0.181016	1.04164	483.7	0.0678896	0.962003				554.45	0.0778197	0.951117	5837.7	0.819349	0.940526	1261.1	0.177001	1.21632
7302.8	2004.8	0.274525	1.51658	600.54	0.0822342	1.21129				570.89	0.0781741	1.00455	7911.4	1.08334	1.32219	1337.5	0.183149	1.03473
8343.4	3955.9	0.474135	2.61931	1344.9	0.161193	2.37434				1166.8	0.139847	1.79706	17322	2.07613	2.53388	2530.6	0.303306	1.71358
8096.7	3689.7	0.455704	2.51749	964.63	0.119139	1.75489				1211.8	0.149666	1.92324	9522	1.17603	1.43533	1919.2	0.237035	1.33917
8498.7	3728.2	0.438679	2.42343	1200.3	0.141233	2.08034				866.2	0.101921	1.30971	2712.6	0.319178	0.389551	2375.3	0.27949	1.57903
8301.9	1425.1	0.171659	0.948313	1062.4	0.127971	1.88498				166.92	0.0201062	0.258369	523.78	0.0630916	0.0770021	775.93	0.0934641	0.528042
7127.2	1191.4	0.167162	0.961924	550.75	0.0772744	1.09499				644.84	0.0904759	1.1058	7513	1.05413	1.21003	760.88	0.106757	0.733616
7176.5	1312.8	0.18293	1.09433	696.58	0.097064	1.2561				766.78	0.106846	1.18093	8729.9	1.21646	1.15399	1356.9	0.189075	1.77108
7026.7	3931.3	0.55948	3.34693	1303.3	0.185478	2.40026				1083.9	0.154254	1.70492	25275	3.59699	3.41229	2601.7	0.370259	3.46824
7484.8	3365.2	0.449605	2.68963	917.6	0.122595	1.58649				1184.9	0.158308	1.74972	27815	3.7162	3.52537	2394	0.319848	2.99603
7602.2	3821.4	0.50267	3.00708	1131	0.148773	1.92525				763.15	0.100385	1.10953	1971.6	0.259346	0.246028	1703	0.224014	2.09835
7677.1	1514.5	0.197275	1.18014	892.9	0.116307	1.50512				225.48	0.0293705	0.324622	5114	0.666137	0.63193	713.93	0.0929948	0.871086
		0.173779			0.0705711						0.0818193			0.871161			0.145522
VSMC-AngII
	GRP78		P-PERK		P-EIF2A		CHOP				BAX		caspase12		BCL2		BAX/Bcl-2
	0.139268	1.02041	0.0659588	1.20713	0.0605348	1.29335	0.0630333	1.10721			0.393568	1.08112	0.109541	0.984788	0.626975	0.998843	1.08238
	0.248245	1.7825	0.0484264	0.734192	0.593813	9.80944	0.137174	2.17622			0.861192	2.18816	0.115108	1.05082	0.595534	0.949853	2.30369
	0.406938	2.92197	0.119423	1.81058	0.279809	4.62228	0.162128	2.5721			0.896292	2.27735	0.352637	3.21922	0.340266	0.54271	4.19625
	0.61661	4.42751	0.135023	2.04709	0.133013	2.1973	0.0659375	1.04607			0.600287	1.52524	0.613125	5.59721	0.577507	0.921101	1.65589
	0.554809	3.98375	0.0277415	0.420588	0.252364	4.16891	0.100664	1.59699			0.535696	1.36113	0.0566525	0.517179	0.319299	0.509269	2.67271
	1.13423	8.1442	0.0522839	0.792676	0.156819	2.59055	0.0302933	0.480591			0.0960233	0.243981	0.149509	1.36487	0.123271	0.196612	1.24093
	0.128668	0.94275	0.0572774	1.04825	0.0446471	0.953905	0.0493523	0.866895			0.283645	0.779167	0.134896	1.21273	0.629262	1.00249	0.777234
	0.258371	2.00804	0.0453261	0.791345	0.586615	13.1389	0.138882	2.81409			0.800393	2.82181	0.105946	0.785389	0.573428	0.911269	3.09657
	0.426164	3.31212	0.1141	1.99206	0.286679	6.421	0.171727	3.47961			0.916596	3.23149	0.362001	2.68355	0.330708	0.525549	6.14878
	0.643584	5.00189	0.131543	2.2966	0.135388	3.03239	0.0713016	1.44475			0.581423	2.04983	0.643646	4.77142	0.546831	0.869002	2.35883
	0.580206	4.50932	0.0325578	0.568423	0.264928	5.93382	0.114209	2.31415			0.492307	1.73564	0.0572554	0.424442	0.329393	0.523459	3.31572
	1.09793	8.53305	0.0514166	0.897677	0.174512	3.9087	0.0376586	0.763056			0.0864105	0.304643	0.153438	1.13746	0.125979	0.200201	1.52169
	0.141509	1.03684	0.0406868	0.744621	0.0352317	0.752742	0.0584044	1.0259			0.414896	1.13971	0.089263	0.802484	0.626866	0.99867	1.14123
	0.257494	1.81963	0.041895	1.02969	0.595916	16.9142	0.141535	2.42336			0.769038	1.85357	0.109944	1.23168	0.576228	0.91922	2.01646
	0.385209	2.72215	0.106948	2.62857	0.275766	7.82721	0.156374	2.67744			0.853551	2.05727	0.344975	3.8647	0.333794	0.53248	3.86356
	0.60623	4.28404	0.128018	3.14642	0.131926	3.74453	0.065841	1.12733			0.565806	1.36373	0.594243	6.65721	0.439043	0.700378	1.94713
	0.555269	3.92391	0.0305244	0.750229	0.251524	7.13914	0.102617	1.75701			0.490754	1.18284	0.0544593	0.610099	0.295908	0.472043	2.50578
	1.45842	10.3062	0.0532005	1.30756	0.155483	4.41316	0.0350928	0.600859			0.0869324	0.209528	0.160521	1.7983	0.123037	0.196273	1.06753
		0.136482	0.054641		0.0468046		0.05693				0.364037		0.111233		0.627701		1.00028
VSMC-AngII-Statin
P-PERK			P-PERK/PERK	p-eif2a						CHOP			caspase12			BAX			bcl2			BAX/Bcl-2
27648	3.8343	1.06137	0.583567	809.94	0.112325	0.947402				569.66	0.079002	0.936945	657.32	0.091159	0.872427	876.81	0.121598	0.850495	2507.8	0.347789	0.97449	0.872759
21599	2.88703	0.752947	2.17525	1974.9	0.263975	2.3501				854.04	0.114155	1.44496	740.22	0.0989414	1.08537	1504.9	0.201152	1.65423	1655.9	0.221336	0.636408	2.59933
67111	9.28178	2.42072	4.53897	3895.2	0.538725	4.79614				2103.6	0.290938	3.68267	2451.8	0.339096	3.71983	2461.6	0.340451	2.7998	652.84	0.090291	0.259615	10.7845
48763	6.60262	1.72199	6.70084	3322	0.449806	4.00452				721.5	0.0976927	1.23659	2124.9	0.287716	3.1562	2815	0.381157	3.13456	469.32	0.063547	0.182717	17.1552
41127	5.72297	1.49257	1.37161	3420.9	0.476031	4.23799				510.79	0.0710783	0.899702	1871.2	0.260384	2.85638	2683.1	0.373363	3.07046	521.51	0.07257	0.208661	14.715
10641	1.44469	0.37678	0.500642	868.49	0.117912	1.04974				254.73	0.0345837	0.437758	617.45	0.0838289	0.91959	930.03	0.126267	1.03839	6627.5	0.899791	2.58718	0.40136
23098	3.16069	0.874908	1.69996	800.46	0.109534	0.923859				638.2	0.0873301	1.03571	742.75	0.101637	0.972702	1109.2	0.151781	1.0616	2496.3	0.341589	0.95712	1.10916
23953	3.34619	1.05869	2.0201	1974.1	0.275778	2.51775				865.69	0.120935	1.3848	790.76	0.110468	1.08689	1566.9	0.218893	1.44216	1679.2	0.234581	0.686734	2.10003
40549	5.58488	1.76698	1.75588	3338.7	0.459844	4.19821				2123	0.292404	3.34826	2413.4	0.332401	3.27049	2436	0.335514	2.21052	629.68	0.0867268	0.253892	8.70651
33932	4.68344	1.48178	0.506416	3362.2	0.464065	4.23674				840.83	0.116055	1.32892	2038.8	0.281404	2.76873	2522.5	0.348166	2.29387	489.95	0.067625	0.197972	11.5869
31896	4.47607	1.41617	0.799491	3529	0.495236	4.52132				334.54	0.0469471	0.537581	1791.4	0.251393	2.47345	2466.6	0.346146	2.28056	506.24	0.0710423	0.207976	10.9655
16228	2.16862	0.686123	0.132924	759.72	0.101525	0.926883				105.22	0.014061	0.16101	555.82	0.0742767	0.730807	1004.5	0.134236	0.884405	7098.3	0.948577	2.77695	0.31848
25158	3.84279	1.06372	1.59581	876.12	0.133824	1.12874				567.11	0.086624	1.02734	790.01	0.120671	1.15487	1018.3	0.155542	1.0879	2496.3	0.381301	1.06839	1.01826
36844	5.36233	1.39542	1.57584	1818.6	0.264681	1.97783				976.8	0.142165	1.64117	817.4	0.118965	0.985865	1439	0.209434	1.34648	1697.8	0.2471	0.648045	2.07776
30616	4.19236	1.09097	2.33037	3724.7	0.510037	3.81125				2141.7	0.293271	3.38556	2408.8	0.329846	2.73343	2473.9	0.33876	2.17794	578.86	0.0792655	0.207882	10.4768
25731	3.48182	0.906065	3.16726	3447.7	0.46653	3.48614				837.7	0.113354	1.30858	1967.9	0.266289	2.20673	3113.6	0.42132	2.70873	493.16	0.0667325	0.175013	15.4773
16359	2.44533	0.636341	0.25776	3443.6	0.514746	3.84644				386.81	0.05782	0.667482	1898.5	0.283786	2.35173	2617.7	0.391291	2.51567	526.1	0.0786409	0.206244	12.1975
14984	2.07268	0.539367	0.942534	789.24	0.109172	0.81579				172.42	0.0238502	0.27533	630.1	0.0871592	0.722287	1074.5	0.148631	0.955572	8179.6	1.13145	2.96735	0.322029
	3.61259				0.118561						0.0843187			0.104489			0.142974			0.356893
