# Supplementary material for: Inhibition of endoplasmic reticulum stress signaling pathway: A new mechanism of statins to suppress the development of abdominal aortic aneurysm
Source: PLoS One. 2017 Apr 3;12(4):e0174821. doi: 10.1371/journal.pone.0174821 (PMC5378361; doi:10.1371/journal.pone.0174821)
Supplement: S1 File — Pressure data of Ang II-induced AAA model and individual data points corresponding to each statistical graph. (ZIP) [file pone.0174821.s009.zip › Supplyment Data/Supplementary figure 3.-densitometry analysis of mice Western blotting.xlsx]

## Sheet: Sheet1
		b-actin	78	perk	p-perk	IRE1	ATF6	P-eif2A	ATF4	CHOP	CASPASE3	CASPASE12	BAX	BCL2
	1	2050.3	447.37	623.77	1500.5	304.95	459.28	344.37	286.64	294.39	117.2	1704.7	983.46	3190.4
		2045.6	2402.1	837.31	2266.6	2330.8	2515.1	1466	1092.3	4674.3	1216.7	2360.9	2471	1892.3
		1687.1	105.42	292.72	669.08	1076.7	1549.9	175.13	776.43	418.78	425.52	603.52	118.1	904.22
																Bax/Bcl-2
			0.218197	0.304234	0.731844	0.148734	0.224006	0.167961	0.139804	0.143584	0.0571624	0.831439	0.479666	1.55606		0.308256
			1.17428	0.409322	1.10804	1.13942	1.22952	0.71666	0.533975	2.28505	0.594789	1.15414	1.20796	0.925059		1.30582
			0.0624859	0.173505	0.396586	0.638196	0.918677	0.103805	0.460216	0.248225	0.25222	0.357726	0.0700018	0.535961		0.13061
	2	2082.1	796.47	551.31	1687.3	362.87	370.76	322.35	321.31	250.6	114.39	1183	1197	3293.2
		2012.3	2946.4	769.12	2464.1	2702.7	1860.9	1522.5	1108.9	4607.9	1616.8	2481.8	2502.8	2078.2
		1637.6	89.116	264.36	679.06	1271.9	1021.8	148.04	809.14	362.52	379.12	575.5	114.75	920.23
	3	1321.4	428.15	578.4	1456.7	487.1	374.58	319.58	271.55	278.99	108.22	1293.7	1068.4	3314.9
		1402.7	2288.3	634.1	2026.8	2317.1	1926.7	1462.8	1116.1	4719.8	1432.3	2477.8	2538.9	1523.3
		1180.6	93.38	268.55	717.02	1267.6	975.7	148.81	721.95	460	379.48	642.8	103.24	845.69
		2	0.382532	0.264786	0.810384	0.174281	0.17807	0.15482	0.15432	0.120359	0.0549397	0.568176	0.5749	1.58167		0.363476
			1.4642	0.382209	1.22452	1.34309	0.924763	0.756597	0.551061	2.28987	0.803459	1.23332	1.24375	1.03275		1.20431
			0.0544187	0.161431	0.414668	0.776685	0.623962	0.0904006	0.494101	0.221373	0.23151	0.351429	0.0700721	0.561938		0.124697
		3	0.324012	0.437718	1.10239	0.368624	0.283472	0.24185	0.205502	0.211132	0.081898	0.979037	0.808536	2.50863		0.322302
			1.63135	0.452057	1.44493	1.65189	1.37357	1.04285	0.79568	3.3648	1.0211	1.76645	1.81001	1.08598		1.66671
			0.0790954	0.227469	0.607335	1.07369	0.826444	0.126046	0.611511	0.389632	0.32143	0.544469	0.0874471	0.716322		0.122078
				p-PERK/PERK
				2.40553
				2.707
				2.28573
				3.06053
				3.20379
				2.56869
				2.5185
				3.19634
				2.66997
