# Supplementary material for: Inhibition of endoplasmic reticulum stress signaling pathway: A new mechanism of statins to suppress the development of abdominal aortic aneurysm
Source: PLoS One. 2017 Apr 3;12(4):e0174821. doi: 10.1371/journal.pone.0174821 (PMC5378361; doi:10.1371/journal.pone.0174821)
Supplement: S1 File — Pressure data of Ang II-induced AAA model and individual data points corresponding to each statistical graph. (ZIP) [file pone.0174821.s009.zip › Supplyment Data/Supplementary figure 4.-densitometry analysis of mice Western blotting.xlsx]

## Sheet: Sheet1
		b-actin	78	ire1a	ATF6A	perk	p-perk		p-EIF2A	chop	caspase12	bax	bcl-2
	1	1756.7	410.4	542.93	639.07	777.68	1050		790.35	346.62	854.15	292.03	282.69
		2010.7	361.31	210.84	497.18	830.53	922		769.07	313.98	591.23	1031.9	772.34
		2195	479.19	311.59	632.43	1963.1	1103		694.5	361.46	974.48	666.11	478.66
	2	1219.8	263.46	681.86	376.64	517.52	835		1162.8	443.39	929.65	200.99	2242.4
		1414.6	242.34	426.13	512.47	633.72	594		783.98	420.71	1049.6	856.1	1253.8
		1656.8	425.9	544.23	368.8	1037.1	1307		823.97	597.28	1354.8	552.3	2785.8
	3	1057.5	263.25	422.3	438.9	367.17	408		991.28	524.2	785.13	282.69	1120.2
		1307	300.91	344.59	403.89	568.64	535		526.84	506.21	858.86	772.34	932.56
		1596.7	310.98	363.94	511.44	516.85	643		747.49	627.85	1105.5	478.66	1899.9
	1		0.23362	0.309062	0.36379	0.442694	0.996186		0.449906	0.197313	0.486224	0.166238	0.160921
			0.179694	0.104859	0.247267	0.413055	0.508281		0.382489	0.156155	0.294042	0.513204	0.384115
			0.21831	0.141954	0.288123	0.894351	0.548064		0.316401	0.164674	0.443954	0.303467	0.218068
	2		0.215986	0.558993	0.308772	0.424266	0.684538		0.953271	0.363494	0.762133	0.164773	1.83833
			0.171313	0.301237	0.362272	0.447985	0.419907		0.554206	0.297406	0.741977	0.605189	0.886328
			0.257062	0.328483	0.222598	0.625966	0.78887		0.497326	0.360502	0.817721	0.333353	1.68143
	3		0.248936	0.399338	0.415035	0.347206	0.385816		0.937381	0.495697	0.74244	0.267319	1.05929
			0.23023	0.26365	0.309021	0.435073	0.409334		0.403091	0.387307	0.657123	0.590926	0.713512
			0.194764	0.227933	0.320311	0.323699	0.402706		0.468147	0.393217	0.692366	0.299781	1.18989
						p-perk/perk
						2.25028								BAX/BCL-2
						1.23054
						0.612806								1.03304
														1.33607
						1.61346								1.39161
						0.937322
						1.26024								0.0896316
														0.682804
						1.1112								0.198255
						0.940841
						1.24407								0.252357
														0.828193
														0.25194
