# Supplementary material for: Inhibition of endoplasmic reticulum stress signaling pathway: A new mechanism of statins to suppress the development of abdominal aortic aneurysm
Source: PLoS One. 2017 Apr 3;12(4):e0174821. doi: 10.1371/journal.pone.0174821 (PMC5378361; doi:10.1371/journal.pone.0174821)
Supplement: S1 File — Pressure data of Ang II-induced AAA model and individual data points corresponding to each statistical graph. (ZIP) [file pone.0174821.s009.zip › Supplyment Data/Supplementary figure 5.-densitometry analysis of VSMC Western blotting.xlsx]

## Sheet: Sheet1
		b-actin	78	chop	caspase12	BAX	Bcl-2			78	chop	caspase12	BAX	Bcl-2	bax/bcl-2		78	chop	caspase12	bax/bcl-2
		10057	381.44	909.83	207.06	684.04	500.06		1	0.0379278	0.0904673	0.0205886	0.0680163	0.0497226	1.36792		1.00802	1.08399	0.921192	1.02742
		9706.1	1059	923.31	224.44	566.78	433.05			0.109107	0.0951268	0.0231236	0.0583942	0.0446163	1.30881		2.89977	1.13982	1.03461	0.983028
		9804.6	494.5	1497.5	397.16	680.55	423.85			0.0504355	0.152734	0.0405075	0.0694113	0.0432297	1.60564		1.34044	1.83008	1.81242	1.20597
		9310.1	348.97	1506.9	396.88	826.84	1120.4			0.0374829	0.161856	0.042629	0.0888111	0.120342	0.737986		0.996198	1.93938	1.90734	0.554291
		10292	1556.4	2745.4	1309	1640.8	515.68			0.151224	0.266751	0.127186	0.159425	0.0501049	3.18182		4.01914	3.19623	5.69066	2.38982
		10499	731.74	1689.5	721.15	1612.8	2696.3			0.0696962	0.16092	0.0686875	0.153615	0.256815	0.598153		1.85234	1.92816	3.07327	0.449264
		10568	376.19	2208.9	2040.4	1448.1	2271.5			0.0355971	0.209018	0.193073	0.137027	0.214941	0.637508		0.946077	2.50447	8.63863	0.478823
		8969.2	522.07	1038.3	864.52	641.62	1685.1			0.058207	0.115763	0.0963876	0.0715359	0.187876	0.380761		1.54699	1.38708	4.31265	0.285984
		6334	304.69	569.72	148.24	438.6	361.24		2	0.0481039	0.0899463	0.0234039	0.0692453	0.0570319	1.21415		1.27847	1.07774	1.04715	0.911932
		7562.2	694.4	537.79	106.36	344.18	233.47			0.0918251	0.0711155	0.0140647	0.0455132	0.0308733	1.47419		2.44047	0.852112	0.629293	1.10725
		6968.8	403.9	1116	213.78	501.32	333.94			0.0579583	0.160142	0.0306767	0.0719378	0.0479193	1.50123		1.54038	1.91884	1.37256	1.12755
		7126.1	430.3	828.48	175.64	490.96	821.07			0.0603837	0.11626	0.0246474	0.068896	0.11522	0.597951		1.60484	1.39304	1.10279	0.449113
		8478.6	1451.5	2355.5	730.21	1206.7	336.57			0.171196	0.277817	0.0861239	0.142323	0.0396964	3.58529		4.54993	3.32883	3.85342	2.69286
		8221.7	862.39	1106.5	342.07	1304.6	2005.9			0.104892	0.134583	0.0416058	0.158678	0.243976	0.650381		2.78775	1.61258	1.86155	0.488492
		6740	298.37	1839.6	564.71	1027.5	1521.5			0.0442685	0.272938	0.0837849	0.152448	0.225742	0.67532		1.17654	3.27036	3.74876	0.507223
		8601.2	470.77	784.56	248.04	481.83	1040.5			0.0547331	0.0912152	0.0288378	0.0560189	0.120971	0.463075		1.45466	1.09295	1.29028	0.347809
		8843.5	237.41	618.69	203.92	585.45	414.58		3	0.0268457	0.0699599	0.0230587	0.0662012	0.0468796	1.41215		0.713488	0.838264	1.03171	1.06065
		8270.8	177.09	636.68	198.13	395.04	341.23			0.0214115	0.0769793	0.0239554	0.0477632	0.0412572	1.15769		0.569061	0.922371	1.07183	0.869528
		7562.4	291.58	1313.8	507.43	574.77	402.17			0.0385565	0.173728	0.0670991	0.0760036	0.0531802	1.42917		1.02473	2.08162	3.0022	1.07343
		8375.1	293.88	868.7	350.97	666.62	997.5			0.0350897	0.103724	0.0419064	0.0795955	0.119103	0.668291		0.932593	1.24283	1.87501	0.501944
		9450.6	1254.6	1609	1146.8	1372.8	411.68			0.132753	0.170254	0.121347	0.145261	0.0435613	3.33463		3.52824	2.03999	5.42939	2.50459
		9631.8	714.24	859.72	428.84	1557.9	1788.8			0.0741544	0.0892585	0.0445233	0.161745	0.185718	0.870919		1.97083	1.0695	1.9921	0.654135
		8564.6	271.4	1344.9	1153.8	1426	1127.8			0.0316886	0.15703	0.134717	0.166499	0.131682	1.26441		0.842199	1.88155	6.02762	0.949679
		8953.1	321.93	656.29	465.12	659.46	1295.6			0.0359574	0.0733031	0.0519507	0.0736572	0.14471	0.509		0.955652	0.878323	2.32442	0.382302
										0.0376258	0.0834578	0.0223504	0.0678209	0.0512114	1.33141
