# Supplementary material for: Inhibition of endoplasmic reticulum stress signaling pathway: A new mechanism of statins to suppress the development of abdominal aortic aneurysm
Source: PLoS One. 2017 Apr 3;12(4):e0174821. doi: 10.1371/journal.pone.0174821 (PMC5378361; doi:10.1371/journal.pone.0174821)
Supplement: S1 File — Pressure data of Ang II-induced AAA model and individual data points corresponding to each statistical graph. (ZIP) [file pone.0174821.s009.zip › Supplyment Data/Supplementary figure 6 densitometry analysis of raw Western blotting.xlsx]

## Sheet: Sheet1
	B-ACTIN		P-PERK		BAX		BCL2
1	6548.2		170.45		243.26		1741.6
	6463.2		288.74		398.02		3295.7
	6029.6		236.53		464.21		1749.8
	5816.5		257.25		473.43		1739
	4963.7		567.64		764.82		1227.4
	6109.9		384.89		560.02		1009.3
	6930.6		590.88		241.63		712.03
	6524.9		272.16		255.38		294.17
2	9348		151.73		194.67		1338.5
	8850.9		412.45		489.3		2938.8
	6984.5		326.61		606.86		1408.1
	7821.9		351.54		572.96		1476.2
	5785.3		811.45		852.46		1178.5
	6048.2		443.37		710.83		1128.6
	6930.6		846.18		326.03		1096
	6524.9		347.16		241.55		539.38
3	6333.2		233.91		313.25		1104.4
	6955.3		417.09		405.69		2246.8
	7045.1		284.01		476.57		893.81
	7239.8		329.19		375.11		1029.2
	6506.5		606.37		1043.2		800.87
	5110.5		457.76		775.64		773.87
	8688		766.66		431.93		982.96
	6916.5		256.69		326.24		492.34
			P-PERK		BAX		BCL2		P-PERK		BAX		BCL2		bax/bcl2
			0.0260301		0.0371491		0.265966		0.986062		1.03734		1.36735		0.758648
			0.0446745		0.0615825		0.509918		1.69234		1.71961		2.62152		0.655957
			0.0392281		0.0769885		0.290202		1.48603		2.1498		1.49195		1.44093
			0.0442276		0.0813943		0.298977		1.67542		2.27282		1.53706		1.47868
			0.114358		0.154083		0.247275		4.33208		4.30254		1.27126		3.38447
			0.0629945		0.0916578		0.165191		2.38634		2.55942		0.849258		3.01371
			0.0852567		0.0348642		0.102737		3.22966		0.973535		0.528179		1.84319
			0.041711		0.0391393		0.0450842		1.58008		1.09291		0.231781		4.71527
			0.0162313		0.0208248		0.143186		0.614868		0.581503		0.736128		0.789948
			0.0465998		0.0552825		0.332034		1.76528		1.54369		1.70701		0.904322
			0.0467621		0.0868867		0.201604		1.77143		2.42619		1.03646		2.34085
			0.044943		0.0732507		0.188727		1.70252		2.04542		0.970256		2.10813
			0.140261		0.147349		0.203706		5.31331		4.11452		1.04727		3.92882
			0.0733061		0.117528		0.186601		2.77696		3.28179		0.959329		3.42092
			0.122093		0.0470421		0.158139		4.6251		1.31358		0.813005		1.61572
			0.0532054		0.0370197		0.0826649		2.01551		1.03372		0.424986		2.43237
			0.0369339		0.0494616		0.174383		1.39912		1.38115		0.896513		1.54057
			0.0599672		0.0583282		0.323034		2.27166		1.62873		1.66074		0.980726
			0.0403131		0.0676456		0.12687		1.52713		1.88891		0.652246		2.89601
			0.0454695		0.0518122		0.142159		1.72246		1.44678		0.730848		1.9796
			0.0931945		0.160332		0.123088		3.53036		4.47705		0.632803		7.07495
			0.0895724		0.151774		0.151427		3.39315		4.23807		0.778499		5.4439
			0.0882436		0.0497157		0.11314		3.34281		1.38824		0.581661		2.38669
			0.0371127		0.0471684		0.0711834		1.40589		1.31711		0.365959		3.59907
			0.0263984		0.0358118		0.194512
